# Supplementary material for: Self-Powered UV Photodetector Construction of the P(EDOS-TTh) Copolymer-Modified ZnO Nanoarray
Source: Nanomaterials (Basel). 2024 Apr 20;14(8):720. doi: 10.3390/nano14080720 (PMC11053458; doi:10.3390/nano14080720)
Supplement: Supplementary file 1 [file nanomaterials-14-00720-s001.zip]

Archive with 1 entries (1 files):
- nanomaterials-2903704-supplementary.pdf
